# Supplementary material for: Systematic Review of Current Audiological Treatment Options for Patients with Treacher Collins Syndrome (TCS) and Surgical and Audiological Experiences of an Otorhinolaryngologist with TCS
Source: J Pers Med. 2024 Jan 10;14(1):81. doi: 10.3390/jpm14010081 (PMC10817470; doi:10.3390/jpm14010081)
Supplement: Supplementary file 1 [file jpm-14-00081-s001.zip]

Archive with 1 entries (1 files):
- jpm-2776388-supplementary.pdf
